# Supplementary material for: Pelvic floor exercise: Awareness, knowledge, beliefs and practices among pregnant women in a Ghanaian setting
Source: PLoS One. 2026 Apr 13;21(4):e0347199. doi: 10.1371/journal.pone.0347199 (PMC13075718; doi:10.1371/journal.pone.0347199)
Supplement: S1 File — (XLSX) [file pone.0347199.s001.xlsx]

## Sheet: Sheet1
AGE	EDU	STATUS	WORK	LAST PERIOD	DELIVERY DATE	GEST. AGE	GRAVIDA	V.B	C.S	HEALTH	PAIN	LUMP	URI	FECAL	AW1	AW2	K1	K2	K3	K4	K5	K6	K7	B1	B2	B3	B4	B5	B6	B7	B8	B9	B10	B11	B12	B13	B14	B15	P1	P2	P3	P4	P5
28	5	2	8	11	8	28	2	1	0	5	1	1	1	1	1	7	1	3	2	4	1	5	3	2	2	1	3	1	1	1	3	3	3	3	3	3	3	3	1	2	7	8	3
26	2	2	6	9	7	32	4	2	0	2	1	1	1	1	2	0	0	0	0	0	0	0	0	0	0	0	0	0	0	0	0	0	0	0	0	0	0	0	0	0	0	0	0
27	3	2	3	11	9	28	3	2	0	3	2	1	1	2	1	4	3	1	3	5	4	5	1	2	1	2	2	1	1	2	2	2	2	2	1	2	2	1	5	6	1	2	2
32	3	1	8	8	6	38	3	1	1	3	1	1	1	1	2	0	0	0	0	0	0	0	0	0	0	0	0	0	0	0	0	0	0	0	0	0	0	0	0	0	0	0	0
33	3	1	4	10	8	28	2	1	0	2	1	1	2	1	2	0	0	0	0	0	0	0	0	0	0	0	0	0	0	0	0	0	0	0	0	0	0	0	0	0	0	0	0
32	5	2	8	9	6	32	2	0	1	2	1	1	1	1	2	0	0	0	0	0	0	0	0	0	0	0	0	0	0	0	0	0	0	0	0	0	0	0	0	0	0	0	0
33	3	2	4	8	6	37	4	3	0	3	1	2	1	1	2	0	0	0	0	0	0	0	0	0	0	0	0	0	0	0	0	0	0	0	0	0	0	0	0	0	0	0	0
34	3	2	8	8	5	40	4	3	0	2	1	1	3	1	2	0	0	0	0	0	0	0	0	0	0	0	0	0	0	0	0	0	0	0	0	0	0	0	0	0	0	0	0
29	5	2	5	10	7	32	1	0	0	3	1	1	1	1	2	0	0	0	0	0	0	0	0	0	0	0	0	0	0	0	0	0	0	0	0	0	0	0	0	0	0	0	0
33	2	2	4	8	5	40	4	2	1	2	1	1	1	1	2	0	0	0	0	0	0	0	0	0	0	0	0	0	0	0	0	0	0	0	0	0	0	0	0	0	0	0	0
35	0	2	1	10	7	32	5	4	0	2	1	1	1	1	2	0	0	0	0	0	0	0	0	0	0	0	0	0	0	0	0	0	0	0	0	0	0	0	0	0	0	0	0
36	3	2	4	8	5	40	3	0	2	2	1	1	1	1	2	0	0	0	0	0	0	0	0	0	0	0	0	0	0	0	0	0	0	0	0	0	0	0	0	0	0	0	0
42	5	2	4	9	6	34	6	3	2	3	2	1	1	1	1	3	6	4	3	5	4	5	1	3	3	3	3	3	3	3	3	3	3	3	3	3	3	1	1	6	7	4	2
31	5	2	5	11	8	28	1	0	0	3	1	1	2	1	1	5	6	4	3	5	4	5	1	2	1	2	2	1	3	3	3	3	3	3	3	3	3	1	1	6	7	1	2
34	5	1	3	10	7	32	1	0	0	2	2	1	2	1	2	0	0	0	0	0	0	0	0	0	0	0	0	0	0	0	0	0	0	0	0	0	0	0	0	0	0	0	0
21	0	2	1	9	6	34	2	1	0	2	1	1	1	1	2	0	0	0	0	0	0	0	0	0	0	0	0	0	0	0	0	0	0	0	0	0	0	0	0	0	0	0	0
27	2	2	6	8	5	40	2	1	0	2	1	1	2	1	1	5	6	4	2	4	2	5	1	2	1	2	2	1	3	3	3	3	3	3	3	3	3	1	5	5	2	7	1
27	2	1	4	9	6	37	3	2	0	3	2	1	1	1	2	0	0	0	0	0	0	0	0	0	0	0	0	0	0	0	0	0	0	0	0	0	0	0	0	0	0	0	0
28	3	1	4	9	6	37	1	0	0	4	1	1	1	1	2	0	0	0	0	0	0	0	0	0	0	0	0	0	0	0	0	0	0	0	0	0	0	0	0	0	0	0	0
25	2	2	7	8	6	37	1	0	0	4	3	1	1	1	2	0	0	0	0	0	0	0	0	0	0	0	0	0	0	0	0	0	0	0	0	0	0	0	0	0	0	0	0
26	3	2	4	11	8	28	1	0	0	2	1	1	1	1	2	0	0	0	0	0	0	0	0	0	0	0	0	0	0	0	0	0	0	0	0	0	0	0	0	0	0	0	0
35	3	1	4	9	6	34	4	0	3	2	1	1	1	1	2	0	0	0	0	0	0	0	0	0	0	0	0	0	0	0	0	0	0	0	0	0	0	0	0	0	0	0	0
26	5	2	4	10	8	28	2	1	0	2	1	1	1	1	1	7	1	3	2	4	2	5	1	2	1	2	2	1	2	2	2	2	2	2	1	3	3	1	2	5	6	1	2
29	5	2	5	10	7	32	1	0	0	1	1	1	2	1	1	7	1	1	2	2	2	5	1	2	1	2	2	1	1	1	3	3	3	3	3	3	3	1	2	5	2	1	1
28	5	2	4	10	7	33	1	0	0	2	1	1	1	1	2	0	0	0	0	0	0	0	0	0	0	0	0	0	0	0	0	0	0	0	0	0	0	0	0	0	0	0	0
25	5	2	4	9	6	34	2	1	0	1	1	1	1	3	2	0	0	0	0	0	0	0	0	0	0	0	0	0	0	0	0	0	0	0	0	0	0	0	0	0	0	0	0
25	3	2	6	8	5	40	2	1	0	2	1	1	2	1	2	0	0	0	0	0	0	0	0	0	0	0	0	0	0	0	0	0	0	0	0	0	0	0	0	0	0	0	0
38	1	1	4	11	8	28	3	2	0	3	1	1	2	1	1	2	1	1	3	4	2	5	1	1	1	2	2	1	1	1	3	3	3	3	3	3	3	1	2	5	1	1	2
31	5	2	3	8	5	40	3	1	1	2	1	1	2	1	1	3	1	1	2	4	2	4	1	2	1	2	2	1	2	2	2	3	3	3	3	3	3	1	2	5	6	1	2
20	2	3	6	10	7	32	1	0	0	2	1	1	1	1	2	0	0	0	0	0	0	0	0	0	0	0	0	0	0	0	0	0	0	0	0	0	0	0	0	0	0	0	0
27	5	1	8	9	6	37	1	0	0	2	2	3	2	1	1	6	1	4	3	2	2	5	1	2	1	2	2	1	3	3	1	3	3	3	3	1	3	1	1	1	7	1	3
27	3	1	4	8	6	38	1	0	0	2	1	1	1	1	2	0	0	0	0	0	0	0	0	0	0	0	0	0	0	0	0	0	0	0	0	0	0	0	0	0	0	0	0
28	3	1	4	8	5	40	1	0	0	3	1	1	1	1	2	0	0	0	0	0	0	0	0	0	0	0	0	0	0	0	0	0		0	0	0	0	0	0	0	0	0	0
25	3	2	4	11	8	28	1	0	0	2	2	1	2	1	2	0	0	0	0	0	0	0	0	0	0	0	0	0	0	0	0	0	0	0	0	0	0	0	0	0	0	0	0
29	5	2	4	9	6	33	2	2	0	2	1	1	1	1	1	6	1	2	2	4	4	5	1	2	1	1	2	1	1	1	3	3	3	3	3	3	3	3	5	6	7	1	1
29	2	2	6	9	6	30	3	0	2	2	3	1	1	1	2	0	0	0	0	0	0	0	0	0	0	0	0	0	0	0	0	0	0	0	0	0	0	0	0	0	0	0	0
41	3	2	4	8	6	38	4	3	0	4	1	1	1	1	2	0	0	0	0	0	0	0	0	0	0	0	0	0	0	0	0	0	0	0	0	0	0	0	0	0	0	0	0
18	2	1	8	9	7	34	1	0	0	2	1	1	1	1	2	0	0	0	0	0	0	0	0	0	0	0	0	0	0	0	0	0	0	0	0	0	0	0	0	0	0	0	0
25	5	2	8	10	7	32	1	0	0	2	3	1	1	1	1	2	1	3	3	4	2	5	1	1	1	2	1	1	3	3	3	3	2	2	2	3	3	2	2	5	6	1	1
32	3	2	8	9	6	37	3	2	1	1	1	1	1	1	2	0	0	0	0	0	0	0	0	0	0	0	0	0	0	0	0	0	0	0	0	0	0	0	0	0	0	0	0
38	5	2	2	8	6	39	1	0	0	1	1	1	1	1	2	0	0	0	0	0	0	0	0	0	0	0	0	0	0	0	0	0	0	0	0	0	0	0	0	0	0	0	0
32	5	2	8	9	6	32	1	0	0	2	1	1	2	1	2	0	0	0	0	0	0	0	0	0	0	0	0	0	0	0	0	0	0	0	0	0	0	0	0	0	0	0	0
30	5	2	7	8	5	40	1	0	0	1	2	1	1	1	1	7	1	1	3	2	2	5	1	2	1	2	2	1	3	3	3	3	3	3	3	3	3	2	2	5	6	1	2
26	3	2	4	9	6	37	1	0	0	2	1	1	2	1	1	7	6	4	3	5	4	5	3	3	3	3	3	3	3	3	3	3	3	3	3	3	3	3	1	1	7	8	3
23	5	2	5	10	7	32	1	0	0	1	1	1	2	1	2	0	0	0	0	0	0	0	0	0	0	0	0	0	0	0	0	0	0	0	0	0	0	0	0	0	0	0	0
27	5	2	7	9	6	36	2	0	1	2	2	1	2	1	2	0	0	0	0	0	0	0	0	0	0	0	0	0	0	0	0	0	0	0	0	0	0	0	0	0	0	0	0
42	2	2	4	8	5	36	5	4	0	2	1	1	2	1	2	0	0	0	0	0	0	0	0	0	0	0	0	0	0	0	0	0	0	0	0	0	0	0	0	0	0	0	0
33	3	2	6	9	6	32	3	2	1	2	2	1	3	1	2	0	0	0	0	0	0	0	0	0	0	0	0	0	0	0	0	0	0	0	0	0	0	0	0	0	0	0	0
28	5	1	2	11	8	28	1	0	0	2	1	1	1	1	2	0	0	0	0	0	0	0	0	0	0	0	0	0	0	0	0	0	0	0	0	0	0	0	0	0	0	0	0
28	5	2	8	8	6	42	1	0	0	2	4	1	3	2	1	7	1	3	3	4	2	5	1	2	1	2	2	1	3	3	3	3	3	4	3	3	3	2	4	5	1	2	1
34	3	2	4	8	6	39	1	0	0	2	2	1	3	1	2	0	0	0	0	0	0	0	0	0	0	0	0	0	0	0	0	0	0	0	0	0	0	0	0	0	0	0	0
27	5	2	6	11	8	28	2	2	0	3	2	1	1	2	2	0	0	0	0	0	0	0	0	0	0	0	0	0	0	0	0	0	0	0	0	0	0	0	0	0	0	0	0
22	3	1	4	9	6	32	1	0	0	3	2	1	3	1	1	5	6	4	3	5	4	5	3	3	3	3	3	3	3	3	3	3	3	3	3	3	3	3	1	6	7	7	3
20	2	1	6	11	8	28	1	0	0	3	1	1	3	1	2	0	0	0	0	0	0	0	0	0	0	0	0	0	0	0	0	0	0	0	0	0	0	0	0	0	0	0	0
34	5	2	3	9	6	37	2	0	1	2	1	1	1	1	2	0	0	0	0	0	0	0	0	0	0	0	0	0	0	0	0	0	0	0	0	0	0	0	0	0	0	0	0
27	5	2	6	11	8	28	1	0	0	3	1	1	1	1	2	0	0	0	0	0	0	0	0	0	0	0	0	0	0	0	0	0	0	0	0	0	0	0	0	0	0	0	0
33	5	2	5	11	8	28	1	0	0	2	1	1	2	1	1	7	1	4	3	5	2	5	1	3	1	2	2	3	3	3	3	3	3	3	3	3	3	3	1	5	6	8	3
28	3	2	6	8	6	37	2	1	0	1	2	1	1	1	2	0	0	0	0	0	0	0	0	0	0	0	0	0	0	0	0	0	0	0	0	0	0	0	0	0	0	0	0
38	4	2	6	9	6	32	5	4	0	2	2	1	3	2	2	0	0	0	0	0	0	0	0	0	0	0	0	0	0	0	0	0	0	0	0	0	0	0	0	0	0	0	0
45	5	2	1	9	6	37	8	6	1	2	1	1	2	1	2	0	0	0	0	0	0	0	0	0	0	0	0	0	0	0	0	0	0	0	0	0	0	0	0	0	0	0	0
26	3	2	4	8	6	39	2	1	0	2	1	1	3	3	1	7	6	4	3	5	4	5	3	2	1	2	2	1	3	3	3	3	3	3	3	3	3	3	1	6	7	8	3
30	5	2	2	10	7	32	3	2	0	1	1	1	2	1	2	0	0	0	0	0	0	0	0	0	0	0	0	0	0	0	0	0	0	0	0	0	0	0	0	0	0	0	0
31	5	2	7	8	6	32	4	2	0	2	1	1	2	1	2	0	0	0	0	0	0	0	0	0	0	0	0	0	0	0	0	0	0	0	0	0	0	0	0	0	0	0	0
35	2	2	5	8	6	34	4	3	0	1	1	1	1	1	1	7	6	1	3	2	2	5	1	2	1	2	2	1	3	3	3	3	3	2	3	3	3	1	2	5	7	8	1
32	2	2	3	9	6	36	5	4	0	2	2	1	1	1	2	0	0	0	0	0	0	0	0	0	0	0	0	0	0	0	0	0	0	0	0	0	0	0	0	0	0	0	0
31	3	2	4	10	7	36	1	0	0	2	1	1	2	1	2	0	0	0	0	0	0	0	0	0	0	0	0	0	0	0	0	0	0	0	0	0	0	0	0	0	0	0	0
26	5	2	4	9	6	36	1	0	0	3	2	1	1	1	1	5	3	4	1	4	2	4	1	2	1	2	2	1	3	3	1	3	2	3	3	1	2	2	1	5	7	1	2
29	5	2	5	8	5	28	2	1	0	3	2	3	1	1	1	5	1	1	1	2	2	5	1	2	1	2	2	1	3	3	3	3	3	2	3	3	3	3	2	1	7	7	2
34	2	3	6	11	8	28	6	2	3	4	3	1	3	1	1	5	1	1	1	2	2	5	1	2	1	2	2	1	3	3	1	3	3	3	4	4	2	1	2	5	3	7	2
24	3	2	4	8	5	40	2	1	0	4	2	1	2	1	1	6	6	4	3	5	4	5	1	3	3	3	3	3	3	3	3	3	3	3	3	3	3	3	1	5	6	6	3
24	6	2	2	8	5	40	1	0	0	2	2	1	1	1	1	5	1	2	2	4	1	4	1	2	1	2	2	1	1	1	1	1	1	1	1	1	1	2	2	2	3	1	1
28	3	2	6	8	5	40	4	3	0	2	2	1	1	1	1	7	1	4	2	4	2	4	1	2	2	2	3	1	3	3	3	3	3	3	3	3	3	1	2	5	1	6	2
30	3	2	6	10	8	28	4	0	3	2	2	1	1	1	2	0	0	0	0	0	0	0	0	0	0	0	0	0	0	0	0	0	0	0	0	0	0	0	0	0	0	0	0
27	5	2	2	11	8	28	1	0	0	1	1	1	1	1	1	7	1	1	2	2	2	5	1	1	1	2	2	1	3	3	2	3	3	3	3	3	3	1	2	5	2	8	1
36	4	2	4	9	6	34	2	1	0	2	2	1	1	1	1	5	1	2	2	4	2	5	1	1	1	2	2	1	1	1	1	3	3	3	3	3	3	1	2	5	2	1	2
32	5	2	2	10	6	30	1	0	0	3	1	1	1	2	1	7	6	1	3	4	4	5	1	2	1	2	2	1	3	3	2	3	3	3	3	1	3	1	2	5	5	1	2
29	5	2	5	8	5	40	2	0	1	2	1	1	1	1	1	7	1	3	2	4	2	5	1	1	1	2	2	1	3	3	3	3	3	3	3	3	3	1	2	5	6	1	2
34	5	2	2	10	7	36	2	1	0	3	1	1	2	1	1	5	1	4	3	5	4	5	1	2	1	2	2	1	3	3	3	3	3	3	3	3	3	3	2	5	6	7	2
25	5	2	5	11	8	29	1	0	0	1	1	1	1	1	1	5	1	3	2	4	2	5	1	1	1	2	2	1	1	1	3	3	3	3	3	3	3	3	5	5	6	7	1
30	5	2	5	8	5	39	3	2	0	2	1	1	1	1	1	5	1	3	2	3	2	3	1	1	1	2	2	1	3	3	3	3	3	3	3	3	3	1	5	6	2	7	1
35	3	2	4	10	7	32	4	3	1	3	1	1	1	2	2	0	0	0	0	0	0	0	0	0	0	0	0	0	0	0	0	0	0	0	0	0	0	0	0	0	0	0	0
42	5	2	8	10	8	28	1	0	0	2	2	1	1	2	2	0	0	0	0	0	0	0	0	0	0	0	0	0	0	0	0	0	0	0	0	0	0	0	0	0	0	0	0
25	5	2	8	10	7	32	1	0	0	1	1	1	1	1	2	0	0	0	0	0	0	0	0	0	0	0	0	0	0	0	0	0	0	0	0	0	0	0	0	0	0	0	0
26	5	2	6	11	8	28	1	0	0	2	2	1	1	1	2	0	0	0	0	0	0	0	0	0	0	0	0	0	0	0	0	0	0	0	0	0	0	0	0	0	0	0	0
35	2	2	4	11	8	28	3	1	1	2	3	1	2	1	1	5	1	1	1	2	2	5	1	2	1	2	2	1	3	2	1	2	3	3	3	1	3	1	2	5	6	7	2
26	3	2	2	8	5	40	2	1	0	2	1	1	1	1	2	0	0	0	0	0	0	0	0	0	0	0	0	0	0	0	0	0	0	0	0	0	0	0	0	0	0	0	0
33	3	2	8	8	5	40	3	0	2	1	1	1	1	1	2	0	0	0	0	0	0	0	0	0	0	0	0	0	0	0	0	0	0	0	0	0	0	0	0	0	0	0	0
30	5	2	2	8	6	42	1	0	0	2	1	1	1	1	2	0	0	0	0	0	0	0	0	0	0	0	0	0	0	0	0	0	0	0	0	0	0	0	0	0	0	0	0
33	2	1	2	11	8	32	2	1	0	2	2	1	1	1	2	0	0	0	0	0	0	0	0	0	0	0	0	0	0	0	0	0	0	0	0	0	0	0	0	0	0	0	0
39	3	1	7	11	8	32	1	0	0	2	2	1	1	1	2	0	0	0	0	0	0	0	0	0	0	0	0	0	0	0	0	0	0	0	0	0	0	0	0	0	0	0	0
33	4	2	6	10	6	38	1	0	0	3	2	1	4	1	2	0	0	0	0	0	0	0	0	0	0	0	0	0	0	0	0	0	0	0	0	0	0	0	0	0	0	0	0
32	3	2	6	10	7	32	3	2	0	3	1	1	1	1	1	5	1	2	1	2	2	5	1	2	1	2	2	1	1	1	3	3	3	3	3	3	3	1	5	5	2	7	1
34	3	2	8	10	7	32	4	3	0	2	1	1	3	1	2	0	0	0	0	0	0	0	0	0	0	0	0	0	0	0	0	0	0	0	0	0	0	0	0	0	0	0	0
25	5	2	8	9	6	39	1	0	0	1	2	1	2	3	1	7	6	4	3	5	4	5	3	3	3	3	3	3	3	3	3	3	3	3	3	3	3	3	2	6	7	8	2
36	1	2	4	10	7	32	5	4	0	2	2	1	1	1	2	0	0	0	0	0	0	0	0	0	0	0	0	0	0	0	0	0	0	0	0	0	0	0	0	0	0	0	0
28	4	1	5	10	6	38	1	0	0	2	2	1	2	2	2	0	0	0	0	0	0	0	0	0	0	0	0	0	0	0	0	0	0	0	0	0	0	0	0	0	0	0	0
22	5	1	4	9	6	34	3	2	0	1	2	1	1	1	2	0	0	0	0	0	0	0	0	0	0	0	0	0	0	0	0	0	0	0	0	0	0	0	0	0	0	0	0
37	2	2	4	8	6	34	3	0	2	1	1	1	2	1	2	0	0	0	0	0	0	0	0	0	0	0	0	0	0	0	0	0	0	0	0	0	0	0	0	0	0	0	0
34	4	2	7	9	6	30	3	2	0	2	1	1	1	1	2	0	0	0	0	0	0	0	0	0	0	0	0	0	0	0	0	0	0	0	0	0	0	0	0	0	0	0	0
28	5	2	5	11	7	33	1	0	0	1	1	1	2	1	2	0	0	0	0	0	0	0	0	0	0	0	0	0	0	0	0	0	0	0	0	0	0	0	0	0	0	0	0
33	5	2	2	9	6	30	1	0	0	3	1	1	1	1	2	0	0	0	0	0	0	0	0	0	0	0	0	0	0	0	0	0	0	0	0	0	0	0	0	0	0	0	0
27	5	2	7	11	8	28	3	2	0	2	1	1	2	1	2	0	0	0	0	0	0	0	0	0	0	0	0	0	0	0	0	0	0	0	0	0	0	0	0	0	0	0	0
26	5	2	8	9	6	36	2	1	0	2	3	1	1	1	2	0	0	0	0	0	0	0	0	0	0	0	0	0	0	0	0	0	0	0	0	0	0	0	0	0	0	0	0
37	2	2	6	8	5	40	6	5	0	2	2	1	3	1	2	0	0	0	0	0	0	0	0	0	0	0	0	0	0	0	0	0	0	0	0	0	0	0	0	0	0	0	0
30	2	2	4	11	8	26	4	1	2	3	1	1	1	1	2	0	0	0	0	0	0	0	0	0	0	0	0	0	0	0	0	0	0	0	0	0	0	0	0	0	0	0	0
30	5	2	5	11	8	28	1	0	0	3	2	1	1	1	1	5	1	3	2	2	1	5	1	2	1	2	1	1	1	1	3	3	2	2	3	3	3	1	5	5	2	1	1
36	2	2	4	11	7	32	5	4	0	1	3	1	1	1	2	0	0	0	0	0	0	0	0	0	0	0	0	0	0	0	0	0	0	0	0	0	0	0	0	0	0	0	0
30	2	2	6	10	7	32	1	0	0	2	1	1	1	2	2	0	0	0	0	0	0	0	0	0	0	0	0	0	0	0	0	0	0	0	0	0	0	0	0	0	0	0	0
33	2	1	4	11	7	32	3	2	0	3	1	1	1	1	1	5	1	1	1	2	2	4	1	3	1	2	2	1	1	1	1	3	3	3	3	1	3	2	2	5	2	7	2
25	5	2	7	9	6	36	1	0	0	2	3	1	1	1	2	0	0	0	0	0	0	0	0	0	0	0	0	0	0	0	0	0	0	0	0	0	0	0	0	0	0	0	0
28	5	2	2	11	8	28	1	0	0	1	1	1	1	1	2	0	0	0	0	0	0	0	0	0	0	0	0	0	0	0	0	0	0	0	0	0	0	0	0	0	0	0	0
33	5	2	2	9	6	36	3	2	0	3	3	1	2	1	1	5	1	1	1	2	2	5	1	2	1	2	2	1	2	2	3	3	3	3	3	1	3	1	2	5	6	7	2
30	3	2	4	10	6	36	2	1	0	3	3	1	1	1	1	5	3	1	1	2	4	3	1	2	2	1	2	1	3	3	3	3	3	3	3	3	3	1	5	5	6	2	1
43	5	2	5	10	7	32	1	0	0	2	1	1	1	1	1	1	5	1	1	2	4	1	5	1	2	1	2	2	1	1	1	1	1	1	1	1	3	1	1	5	2	2	1
40	5	2	8	10	7	34	4	0	3	2	2	1	1	1	2	0	0	0	0	0	0	0	0	0	0	0	0	0	0	0	0	0	0	0	0	0	0	0	0	0	0	0	0
20	3	1	7	8	6	40	1	0	0	1	3	1	2	2	2	0	0	0	0	0	0	0	0	0	0	0	0	0	0	0	0	0	0	0	0	0	0	0	0	0	0	0	0
24	5	1	7	8	6	38	1	0	0	2	1	1	2	2	2	0	0	0	0	0	0	0	0	0	0	0	0	0	0	0	0	0	0	0	0	0	0	0	0	0	0	0	0
33	3	2	6	10	7	32	3	0	2	1	2	1	1	2	2	0	0	0	0	0	0	0	0	0	0	0	0	0	0	0	0	0	0	0	0	0	0	0	0	0	0	0	0
26	5	2	7	11	8	28	2	1	0	2	2	1	2	1	2	0	0	0	0	0	0	0	0	0	0	0	0	0	0	0	0	0	0	0	0	0	0	0	0	0	0	0	0
25	4	1	6	11	8	28	1	0	0	1	2	1	2	1	2	0	0	0	0	0	0	0	0	0	0	0	0	0	0	0	0	0	0	0	0	0	0	0	0	0	0	0	0
24	5	1	2	11	9	28	1	0	0	2	1	1	2	1	1	7	1	4	3	2	2	5	1	2	1	2	2	1	3	3	3	3	3	3	3	3	3	3	2	5	6	8	2
28	5	1	5	10	7	39	1	0	0	3	2	1	2	1	1	5	1	1	3	4	1	4	1	2	1	2	2	1	1	1	1	1	1	1	1	3	3	1	5	5	2	1	1
27	2	1	6	10	7	34	2	0	1	2	1	1	2	1	2	0	0	0	0	0	0	0	0	0	0	0	0	0	0	0	0	0	0	0	0	0	0	0	0	0	0	0	0
23	4	1	4	9	6	36	2	1	0	2	1	1	2	1	2	0	0	0	0	0	0	0	0	0	0	0	0	0	0	0	0	0	0	0	0	0	0	0	0	0	0	0	0
39	3	2	6	11	7	32	3	2	0	3	1	1	1	1	2	0	0	0	0	0	0	0	0	0	0	0	0	0	0	0	0	0	0	0	0	0	0	0	0	0	0	0	0
28	5	2	4	9	6	34	2	1	0	2	1	1	1	1	2	0	0	0	0	0	0	0	0	0	0	0	0	0	0	0	0	0	0	0	0	0	0	0	0	0	0	0	0
30	5	2	2	11	9	28	2	0	1	2	3	1	1	2	1	7	3	4	3	5	2	3	1	3	1	2	1	1	3	3	3	3	3	3	3	3	3	3	1	5	7	8	3
30	4	2	2	10	6	38	4	3	0	1	2	1	1	1	1	5	6	4	3	5	2	4	1	1	1	2	1	1	3	3	4	3	3	3	3	3	3	1	1	5	6	1	2
24	5	2	4	9	6	30	1	0	0	1	1	1	1	1	1	5	1	2	1	4	2	4	1	2	1	2	2	2	1	1	1	1	1	1	3	3	3	1	4	5	2	1	1
36	5	2	8	11	8	28	2	1	0	2	1	1	1	1	2	0	0	0	0	0	0	0	0	0	0	0	0	0	0	0	0	0	0	0	0	0	0	0	0	0	0	0	0
30	2	2	6	11	8	28	4	0	3	2	3	1	1	1	2	0	0	0	0	0	0	0	0	0	0	0	0	0	0	0	0	0	0	0	0	0	0	0	0	0	0	0	0
26	2	1	8	11	8	28	1	0	0	2	3	1	1	1	2	0	0	0	0	0	0	0	0	0	0	0	0	0	0	0	0	0	0	0	0	0	0	0	0	0	0	0	0
30	6	2	5	9	8	30	2	0	1	1	1	1	1	1	1	4	1	3	1	2	1	4	1	2	1	2	2	1	1	3	1	1	1	1	1	1	1	1	2	2	2	1	2
31	6	2	4	8	6	40	2	0	1	1	3	1	1	1	1	7	1	1	2	4	2	4	1	2	1	2	2	1	3	3	3	3	3	3	3	3	3	3	5	2	7	1	1
